# Supplementary material for: Calcareous sponge genomes reveal complex evolution of α-carbonic anhydrases and two key biomineralization enzymes
Source: BMC Evol Biol. 2014 Nov 25;14:230. doi: 10.1186/s12862-014-0230-z (PMC4265532; doi:10.1186/s12862-014-0230-z)
Supplement: Additional file 8: — Alignment (selected positions) for phylogenetic analyses. [file 12862_2014_230_MOESM8_ESM.txt]

>Pectobacterium_atrosepticum_Q6DAJ6
DPAHWGKNQSPVNINNGHT--------NETFALQQFHFH----------APSENEIDGKQ
FPLEGHFVYKNAD-------------ALTVIALMFQENPQLATAWIAIQALLPYYRFSGS
LTTPPCSEGIRWLVLDHPVTASAEQINQFSNNRPIQPLNGR
>Klebsiella_pneumoniae_O52535
SPEHWGMNQSPININNGHT--------GTPFILQQFHFH----------APSENTVHGKH
YAMEMHLVHKNAK-------------AVAVVAVMFEQNTELNKLWMDLNALLPYWRFSGS
LTTPPCSEGVTRIVLKHPLTLSSAQLAKFSNNRPVQPLNGR
>Neisseria_gonorrhoeae_Q50940
SPESWGKNQSPVNINNGHT--------GRTYTLKQFHFH----------VPSENQIKGRT
FPMEAHFVHLDEN-------------QPLVLAVLYEANGRLSSIWFDASTLLPYYRFAGS
LTTPPCTEGVSWLVLKTYDHIDQAQAEKFTNNRPVQPLNAR
>Chlamydomonas_reinhardtii_P20507
GGENWGRKQSPINVNNGHTMRPNDAADRVTAVPTQFHFH----------STSEHLLAGKI
YPLELHIVHQVT-------EKLEACKCFSVTGILFQLNELLEPIFIKLGELLPYVTYEGS
LTTPPCSEGLLWHVMTQPQRISFGQWNRYRNFRNPQYANGR
>SciCA1
GVTEWGKRQSPIDLNNGHSGGPV----TDNFEIAQYHFHWGA----GDDKGSEHTVDGKY
YPNELHLVHWNTSKFSSVSEAISEPNGLTVLGIFLEANVELKKITICLKGLLPFWSYDGS
LTTPPCYESVNWIVFRKPITVSKEQLAAFRNYRPVCELNDR
>SciCA2
GPLFWGREQSPININKGSAGGPLG---NRKYRVYNVHLHFGN----YSFRAAEHAFDGVR
TTGEFHIVTYDS-RYPHIKAALGSGRALAVLGVMFEADMGVTNLIIDFSNLVSYYAYNGS
LTTPTCNEVVQWMVIDRIHYVLPETADLLLNTRPLQPLYGR
>SciCA3
GPQNWGKSQSPININTGHAGGPLG---SATYRLYNIHIHFGN----STLKSSEHAFENTR
TNGEFHIVTYKT-TYGNISAAVGSGEALAVFGVLFDADSGITTFILPFPMMATFYTYSGS
LTTPGCAEVVTWLVNDRIHYVTPDVMDQLANTRPLQMLNGR
>SciCA4
GPANWGTEQSPININVGDAGGPVG---VTHYKLHSFHLHYGN----STYDGSEHAIDGMR
TSAELDVVFYNG-SYQNLNQALASGDAIAIIAVLFSPHPGVTPLLLNFQDILRFYTYYGS
NSHPACNEQVVWMVMSQIQYYPPTMINALSNTRPLQPLNSR
>SciCA5
GPANWGTEQSPININDGIGGGPLG---DRQYRLQNFHLHYGN----STYEASEHAFDNMR
TSSEIHFVFYNN-IYANISAALDSKDALAVIGILFSTHPSIVSILLDFSTVLRFYTYNGS
LTTPSCNEQVVWLVMSQIQYYPPTVIDSLSNTRPLQPLNSR
>SciCA6
GPAGWGTDQSPININNDAAGGPLD---SEQYSIDNFHIHFGN----STSMSSEHSVDGSR
TAGELHVVFFNS-KYSSLRKALASGDAEAVISILFNVHPGLETILIDFATLLRFYTYKGS
QATPGCNEQVIWMVMNQIQYVLPASLNSLSNARPLQSLNDR
>SciCA7
GPASWGTEQSPININNGAAGGPLG---SERYRIQNFHIHFGN----STFAASEHAVDGSR
TAGELHVVFFKA-TYPNIADALASGDALAVIGMLFDVHPGLTTMLLDFATLLRFYTYEGS
LTTPGCNEQVVWLVLSQVQYVLPASLDALSNARPLQSLDVR
>SciCA8
GPKYWGRKQSPININGGHDGGPL----GAAYKFHNIHIHYGN----KSMPASEHSVERAR
TTGELHAVFYNS-SFTTLSDAAADNSAIAVIGIRFAAHAGLQSFFFNMSDLLRFYTYEGS
LTTPNCQETVQWLVMEKTQYVRSTLIDAISNARPVQALNGR
>SciCA9
-QDNWGNSQSGININDGHHGGPLY-SDQTLFSIVEARFHFGVVVDGAVVRGSDHLVDGNS
YAAELQFIAFNT-MYPSMKVALTQPGAVAIVSVLFELNVDLNMFLINLRQLLPYYTYSGS
FSWPKCSEDVTWLVMSQTLPITLDQMNRLQNTRQTQELNSR
>LcoCA1
GVSEWGKQQSPIDLNNGHSGGPV----TDNFELAQYHFHWGA----GDDKGSEHTVDGKF
YPNELHLVHWNTSKFSSVGDAISEPNGLTVLGIFLEVNVELKKITICIKGLLPLWSYDGS
LTTPPCYESVNWIVFKKPLSVSKEQLAAFRNYRPVCPLNDR
>LcoCA2
GPSMWGTSQTPIDINDGHGGGPLG---TDTYRIYNYHIHFGN----STFVAAEHAFDGYR
TTGELHVVTYNT-KFANIGLAVGSGEALAVVGILFNANPILDSMIIDFRQLVPYYTYSGS
LTTPGCAEVVTWLVMSGTVQITNQQIQSLSNTRPLQMLNGR
>LcoCA3
GPSNWGTTQSPININDGHAGGPLG---NSIYRVYNYHLHFGS----EYMPASEHSFNDRR
TTGELHVVTYNT-RYASIGDAIASKDALAVVGTLFHIHPGLLSTLVPMNNLVTYYMYPGS
LTTPGCAETVQWLVLDTVAYVPTASIRDVTNTRPLQALNSR
>LcoCA4
GQKCWGMRQSPININTGHDGGPLG---NKKYRVLQFHFHFASH---PGGKGSEHSINCHF
SDIEMHIVLQNV-AYGSFDVAKDHRDGLSVIAVMLSENPSWSQYIFSLFHLLPYYAYGGS
LTTPPCSESVSWIIMRTRFHINRYHLNLLKNKRNLQLLNNR
>LcoCA5
GQPCWGLRQSPININNGHSGGPL----KGTFKIEQFHFHFAS-----SGYGSEHAIRGQK
AAAEMHIVMFNK-RYRNVAEALKHCQGLAVVGVLLSSQRFWIQLIKRLKQLLPYYTYEGS
LTTPPCTESVQWIVMKKPFYVPARYFRALGNRRNIQDLNGR
>LcoCA6
-QENW--YKSPIDINNGKHGGPLF-SETALYGIVEARFHFGLRIDGRSMGGSDHTISGKS
YDAELQFIAYNT-MYPNVEVALLQPNGIAIVSVLFEENLDLNMFLINLRQLLPYFTYNGS
FTWPRCSDPVNWIVMSNTMTITAEQLSNLQNTREIQPDNGR
>Sycon_raphanus_HE610178
GPNNWGTKQTPIDINNGHSGGPLG---SKVYKVYNIHIHFGN----SSFRASEHSFDGQR
TTGEFHVVTYDR-TFSNIGEAVASNRALSVFGVLFQADAGITSLILDFSTMVSYYSYMGS
LTTPGCAEVVSWIVANRLHYVSPAAIDQLMNTRPLQALNGR
>Amphimedon_EF434875
-QIAWGGRQSPIDINNGHT-QTF----ISTYKLLQFHFHWGP----NNMVGSENKVNNTF
FSGELHFVNQNVS------AVNSVGSQFTVVAVFLTAVQYSGSVWITYESMLPYYYFPGS
LTTPLCNEIVEWFVLQNPVSVPMEFFNKLRNYRDVQPLNGR
>Amphimedon_XM_003383369
-QESWGLNQSPIDIRTSHS------TYGGAYILRQFHFHWGD----QPGCGSEHLVDGSS
YDAELHFVHEKES---PTSNVPNAPDQFAVLGVLLKRGQGGGEVWVTPSQLLPYWHYGGS
LTTPPCSEVVQWFVFHQILSVPDDVVQRWSNYRKVQELNGR
>Amphimedon_EF434873
-QDDWHNLQSPININNGHTSSRN----HNSFKFLQFHFHWGP----KNTVGSEHTVDGGA
YNGEMHFVFSGTD--------ECGSQKYTVVGVFLKTAKNVPVKWVKLYDYLPYYLYAGS
LTTPPCTEAVQWIVMKNPIVVPEIFFDTLRNHRGTQPLNGR
>Amphimedon_XM_003388939
-QWDWHNLQSPININNGHTDSPN----HYRFKFLKFQFHWGL----KDSKGSEHTINSQA
YDGEMQFLFKGEDAYGVM--------KHTALAVLLKSSQAMFEKWIVLDDYLPYYVYAGS
LTSPPCTENVQWIVLKHLMNVPEAFLDKMRNYRATQPLNAR
>Astrosclera_EF434876_Ascl1
-QRAWGNRQSPININLGTD--NH----LGTYVLQQFQFHWGR----DSSEGSEHRIDGQQ
YAAEIHFVHLKQG----ASQNGTAGDTYSVVAVLCEADIPIRGVWLVYADLLPYYHYEGS
LTTPLCDETVQWFVLKNTIKIPEAFLTRLRNFRKLQRLHGR
>Astrosclera_EF434877_Ascl2
-QHAWGNRQSPININVGTT--NH----LGTYDLLQFHFHWGR----DSSEGSEHQIDDEQ
YSAEIQFVHLKQG----ASPSDTAGDTFSVVAVLCEADIPIRGVWLVYTDLLPYYHYEGS
LTTPLCDETVQWFVLKNTIKIPKAFLTMLRNFRNLQRLNGR
>Astrosclera_EF434878_Ascl3
-QRAWGNRQSPININLGTT--NH----LGTYDLLQFHFHWGR----DSSEGSEHRIDDEQ
YSAEIHFVHLKQG----ASPSDTAGDTFSVVAVLCEADIPIRGVWLVYTDLLPYYHYEGS
LTTPLCDETVQWFVLKNTIKIPKAFLTMLRNFRNLQRLNGR
>Ephydatia_m_68550
GPCTMAERQSPIDINTGHT-GPLIVKDVQHYKVCQFHIHWGA----NSSEGSEHLVNGHA
YAGELHIVSIKDTLSCEQLATFTERDDVLVIGVLLKANPIANTVWIQLNQFLPYYFYEGS
LTTEPYNEIVQWYLLNSPIEIPEDYLVQLRNFRAIQPLNAR
>Ephydatia_m_57082
-QVAWGMRQSPIDINVGYSNH------LGTYIVLQLHLHWGN----DGTQGSEHTINGKK
YAAEIHFVSLKK-GYPPI--TSSFGDTLSVVGVLCEAIAIKGTIWLQYNQFLPYYHYDGS
LTTPPCSEIVEWFVLKQPIQIPIEYLNMLRNYHDVQPLNGR
>Ephydatia_m_266032
-QGAWGLHQSPILIDSGIT------KDGVTYYVCQFHFHWGT----SDTNGTEHQIDNAK
YAAELHIVSVNNASYCATPGSLTTPDSVLVIGVLCKATPAANTVWAKYSDMLPYYYYNGS
LTAPGCSETVQWYVLKDTIDIPRDFLAQMRNVRNLQNLNGR
>Ephydatia_m_288705
------------------------------------------------------------
---------------------------------------------VKYSDLLPYYFYNGS
LTVPGCGEVVQWYVLKNTIDIPIAFLNTMRNSRNLQALNGR
>Ephydatia_m_285462
-QKAWGPHQSPVAINNGFT-KNH----LGTYFLQQFHLHWGR----GPGEGSEHVIDNKR
YDAEIHFVHLKEG----ADVKHLQPDSFAVLAVLCEKSGVVNGSWIEYKDFLPYYHYGGS
LTMPPCSEAVQWFVLKQTVKIPVSVLRKLRNIRRLQPLNDR
>Oscarella_m_15344
NPFIWGKKQSPVNVNNGVAGGPLA---DRTYTMLQIHLHFGS----SNVVGSEHTLNGKV
FAGELHMVHWNSGWYNSSSQAVSSPKGLSVLAVLLQINVEIGKLVLNVTSLLPYYTYSGS
LTTPPCDETVTWIVMRQPITVSVAQLEAFRNYRPTQPLNGR
>Oscarella_m_15341
DPFIWGKKQSPVNVNNGVAGGPLA---DRTYTMLQIHLHFGS----SNVVGSEHTLNGKV
FAGELHMVHWNSGWYNSSSQAVSSPKGLSVLAVLLQINVEIGKLVLNVTSLLPYYTYSGS
LTTPPCDETVTWIVMRQPITVSVAQLEAFRNYRPTQPLNGR
>Oscarella_m_39771
NPLKWGDKQSPININTGKSGGPLG---DDTYTMLQFHLHYGS----TGKAGSEHTLNGKE
YAGELHMVHWNSDKYGNADNATSSPKGLAVVGVMVQVLPEFEKLSINVSAFLPYYTYGGS
LTTPPCYETVTWILLKEPISVSNDQLDAFRNYRPPQSLNGR
>Oscarella_m_36524
GPSQWGQRQSPIDINTGASGGPL----LENYKLAQFHFHWGP----GNEGGSEHLLDGQQ
FSAECHFVAWNMDLYSSAKEALSRERGLAVLGVFLQINPELKKVTLNLSALLPYFTYSGS
LTTPPCHESVTWIVYRHPISVSSCDMARMRNFRPVQDLNGR
>Oscarella_m_36523
--------------NYGS------------------------------------------
---------------------------------------------LNLSALLPYFTYSGS
LTTPPCHESVTWIVYRHPISVSSCDMARMRNFRPVQDLNGR
>Oscarella_m_306267
GSSNWGKKQSPVNINDEHTRGVFE---ANVFRLHHVHVHFGS----EDYRGSEHTVDGKQ
FPAELHFVHYNM-KYGNISEAGEKDDGLAVIGVFLEINPEIEEL-LFLNNLLPYYSYAGS
LTTPPCSENVQWVVMQRPIAVTASQLWELRNYRQFQPLNGR
>Oscarella_m.65108
GSSKWGSKQSPIDINNGHVGGVL----SKRFKLDHFHVHFGA----DDKQGSEHTVAGHA
YPAEVHFVHYNT-NYKNISAAIEKEDGLSVIGVFLKINPELDEL-LFLNNLMPHYTYSGS
LTTPPCSESVRWIVMKYPISITTSQMWNFRNYRETKPINGR
>Aphrocallistes_comp9306_c0_seq1
GPNTWGKRQSPIAINTGTGGIEL----NHPFRLVQFHFHWGT----KDDEGSEHSVDGEK
GCGEIHFVYVNN-KYEKATIALKEIDGVVVVGYLLKLKSAFDDLFLQISSFFKFYVYQGS
LTTPPCYESVTWFLSCMPLGIHREQLALLRNFRPTQPLNGR
>Aphrocallistes_comp22564_c0_seq2
GPADWGTSQSPININNGHFGGRVV---GDHYAVFQIHFHWGS----ISSQGAEHYIEGLG
GLGEAHIIYFNQ-KYQNFSHAENQNDGVLILAFHLKINSAFSGLFWKFSDIYNFYVYNGS
LTTPPCSQSVLWWVSDQQLCITGDQLEMLRNYRPTQELNGR
>Aphrocallistes_comp22564_c0_seq1
GPAQWGMRQSPININLATNSGYT----DGMYRLLQFHFHWGS----NDNQGSEHLINNQA
YAAEVHFVTRNV-LYSN-AEAGNMPNGFLVLGVRLIVNSQLYPVFLRLYDIYNYYIYQGS
LTTPACNQAVTWWLAEDSLCITQAQLDILRNFRPVQALNGR
>Aphrocallistes_comp21870_c0_seq1
GPAQWGMRQSPININLATNSGYT----DGMYRLLQFHFHWGS----IDSQGSEHLINNQA
YAAEVHFVTRNV-LYSN-AEAGNMPNGFLVLGVRLIVNSQLYPVFLRLYDIYNYYIYQGS
LTTPACNQAVTWWLAEDSLCITQAQLDILRNFRPVQALNGR
>Trichoplax_18497
GPKTWGYLQSPININNGHT-SPLT---KGRYRLVQFHYHWGP----DNSVGSETFLNNLQ
YPLEEHIVFANM-RYKDFFEAANSSDGLAVLSNLYKVNSGLNPVILKIRSIVDFFAFNGS
LTTPPCSENVAWHVMAEPLELSQAQLEEFRNFRPIQMLNGR
>Trichoplax_18628
GPEKWGHYQSPIDINTGSSDGPL----SYEYELVQFHAHWGK----EDYRGSEHTVNKTS
HAMEIHLVHWNKTLYKNVTEAFSQPHGLAVIGVFTKIHDKLQAIVFNPEDLLPYWTYQGS
LTTPPCTENVTWIVLRDPIEISSEQITAFRNFRPVQSLNNR
>Trichoplax_24380
GPSRWGNRQSPININTGNTGGPL----EHQYELLHCSFHWGK----TNSRGSEHTVIGKQ
FPMEVQLLHWNTSLYKQAEDAMTAPQGLAIMAAFIQINPDLKAITFNPIHLVPYWTYDGS
LTIPPCTENVTWIIFRYPLSISESQIQGYRNFRPVQSMNNR
>Trichoplax_37760
DPLSWGKKQSPIDINTGHAGGPF----SYNYRLGQFHVHFGS----DATKGSEHRLNGRA
FAAEVHFVFYNSDMYLSVADAADNANGLAVIGGLVDLHNEFDKIAFDVSKLMPYATYAGS
LTTPTCDESVTWVVLNNHIHATDAQLNKLRNFRPAQPLNAR
>Trichoplax_51646
GPNKWGLRQSPININNGKS-QDYR---GEIYQSAGFHFHWGS----TNSQGSETWLNNRQ
YPLEAHVVFWNT-RFGDLQTALYESDGLAVIGTLINA-----------------------
-----------------------------------------
>Trichoplax_51647
SPKTWGHLQLPININNGHT---------------------GP----DNNVGSETFLNNLQ
YPLEEHIVFANT-RYNEFLEAANSSDG---LSNLYQVGYALNPIILKIRSIIN-FAFNGS
LTTPLCTENVAWHVMAHTLELSQAQ----------------
>Trichoplax_51649
GPSKWGKRQSPININIGKSVDPLN--SGVFYRAHHLHFHWGA----SDNYGSENAIDNKY
YPIEIHIVHYNI-KYQNVLQAIPKPDGLAVIGIFAKISAGFSWLLFSYSSFLPYFTFPGS
LTTPLCEESVRWIVMEEPITISSQQS----------SFN--
>Trichoplax_63940
-PNSWGNRQSPINLNTGHSGGPLG---EHEYELVQFHAHWGD----DNDHGSEHDVDHTP
FPMEIHFVHWNKTLYKDAAEATKSPDGLAVVGIFATVNYQLKNVTIHPIDILPYWTYPGS
LTTPPCTENVTWIMLRHPIEISEEQLLEIRNFRPVQALHGR
>Nematostella_90817
GPDHWGSSQSPININNGHAGGGL----GANFTTAQFHMHLGE----DDTRGAEHLIDGQR
NAACIHIVNYNT-KYPDISTAANKSDGLAVIGVILEVNAGLAKVLFSLGSLLPFFRYKGS
LTTPPCYESVTWTVMKTKTTISHDQLMKLRNYRHILPLNGR
>Nematostella_107048
GPLRWPGHQSPIDINDGRTGGPL----TDEYQLAMIKFHWAAT---EESAGSEHMIDSQG
HAIEVQLVHWNKTKYRNIGEAITGEQGICILAVFFQVNEGLDVIVIDPKIFFPYWTYEGS
LTTPPLTENVTWVICQSSLILSEDQMNVFRNSRPVCPINGR
>Nematostella_118835
GPDDWGLAQSPININDGKT-GLDP---HDRYQLETVRFHFGC----NDWLGSEHAVDGRR
HPGEIQMIFHNT-KYSNVSDAADKSDGLLVVAAFMRK------ILPSFSDLIKYYSYKGS
QTAPACHESVRWIIVKQPVDIYRDEVSPRK------KCGNR
>Nematostella_101864
GPGKWGKRQSPIDINTGHSSGPL----SHKYKFAQFHFHWGK----DEKEGSEHRVDGKM
YPSEMHIVHYNSDLYKDAASAMSSDNGLCVLGVFLEVAFLLNICT----LFFSCWTYPGS
LTTPPLSEIVNWIVLKNTIEISHHQLKLFHNYRPPCPLHGR
>Nematostella_121435
GPSKWGSSQSPIDINNGHAGGGL----GATYSTVQFHLHWGS----KNEQGSEHLIDGKA
FAGAIHIVSYNT-KYPNISAAVDKSDGLAVVGILLKVSAALKKFMAKLGDLLPFYRYQGS
LTTPGCQESVTWSVMANPITVSEAQLAILRNFRNTMPLNGR
>Nematostella_170763
------------------------------------------------------------
------MVFFKT-VYGSVEKAADKTDGLTVVGVFLKKSTMLQTLTIKLDKLVPYYNYKGS
LTTPPCYESVNWIVLKNPILVTLKDLYHLRNFRPVQKLNGR
>Nematostella_200803
GPSTWGKMQSPINIHHGHAGADL----SSRYRLAQFHFHVGS----SDIQGSEHHIHGVK
YPLEMHLVHYND-KYPNASSAQGLLDGLAVISVLFESNPALNEIIVPVGKIIPFYRYNGS
LTTPPCFETVKWIVLKKTASISEKQLRQFRNFRPTQSLNGR
>Hydra_201739
-PNYWGNFQSPININNGHTDSST----SKEYNLQQIHFHFGCNLEEERKTGSEHRIDGKA
FDLEVHFVFQDNT-------------VLSVVGVLFNESNEINNDFDILKSLLPYFSYRGS
LTTPPCTEGVHWNVIADPKPVQQDFMNYLRNSRPIQDYQHT
>Hydra_204588
GPHQWTKRQSPINLNIGKNGGSL----KNRYAFQEMHFHWGEVLHGKCYHGCEHTIDGNS
YSAEMHIVHWNVDLYKTELEALKSPNGVAVLGLFIDANESFELVIVSPYFLFPFYTYLGS
LTTPPLTENVTWILLAEPIKISIDQLKRMTNYRPIQPLNDR
>Hydra_205404
GPNYWGNFQSPININNGHTDSST----SKEYNLQQIHFHFGCNLEEERKTGSEHRIDGKA
FDLEVHFVFQDNT-------------VLSVVGVLFNESNEINNDFDILKSLLPYFSYRGS
LTTPPCTEGVHWNVIADPKPVQQEFVSIY-------YLQ--
>Hydra_200790
-----SLQGSPININNNKFAPGL----ENRYLLKEIQFHFGC----ESNRGSEHQILGQK
FAMEVKH-----------------------------------------------------
-----------------------------------------
>Hydra_218646
GPQFWGTRQSPININNGHT-GLIW--KGKQYYYHELHFHWGE----NDQHGSEHYFNNQS
YALEVHIVHYLN-DYGDFDRALNYSDGILVWSSVFQVNLFMILVLLPLSSFVSYYHYEGS
LTSPDCTESVMWIVNHKMISVSSDQIS------------TR
>Hydra_218650
GPLKKNRREKPITENEVHSGQQIL--KRRQYNYYGLHFHWGE----NDTIGCEHTLSNRS
NPLEIDNTIDES-------------------------KSPLQDIFIPLKSFVAYYHYEGS
LTAPECTESVMWIVNHKRMKVTSNQV---------------
>Hydra_222739
GPEQWTTRQSPIDINIGWNGGAL----TYNYAFREMHFHWGEVYKGKCELGCEHTIDGKR
YAAEFHAVHWNTDLYTTESDAIANPDGLAVIGVLIDANEEFKVFLVDPYLLFPYFTYPGS
LTMPPLTENVTWTLFTEPIKISIDQLEKMSNYRSTQPLKDR
>Hydra_226119
GPQAWARKQSPIDINNGHAGGNL----VNDYFFKQLHFHFGC----TSGTGSEHQIDGNA
FPLEIHLVFWDNSTYKSFPDAAKADRGIAVLAVLFEIDTPLSQVIFRLENLIPFYTYEGS
LSTPGCYESVTWIVMATYLSVTESDVSEETGFNHFQPTNNL
>Hydra_227670
VSQHWKTRQSPININIGWNGGGL----VHNYAFREMHFHWGEVHKGKCELGCEHTIDGKR
YAAEFHAVHWNTDLYQTENEAIANPDGLAVIGILIDANKEFEVFLVDPYLLLPYFTYPGS
LTMPPLTENVSWTVLPEIVRISLNQLERMSNFRYTQPINDR
>Hydra_228978
GPERWKNYQSPININLGFNGGPL----NYNYAFRELHFHWGEVVKNQCNLGCEHSFDDKR
YAAELHLVHWNTDLYETDLQALRSKDGITVLGVMIDANKEFNVIIISPYFLFPYYTYCGS
LTIPPLSENVTWVLFPDPIQISLDQLKSLNNSRPVQPLNNR
>Hydra_233444
GPKQWTTRQSPIDINIGWNGGAL----TYNYAFREMHFHWGEVYEGKCELGCEHTIDGKR
YAAEFHAVHWNTDLYATESDAIANPDGLAVIGVLIDANEEFEVFLVDPYLLLPYFTYPGS
LTMPPLTENVTWTLFTESIKISIDQLKRMSNYRLTQPLNDR
>Hydra_205916
-----------------------------------MHFHWGEVRHGKCDRGCEHTIDGNS
YSAEMHIVHWNVDLYKTELEALKSPNGLAVLGLFIDANESFELVIVSPYFLVPFYTYPGS
LTIPPLTENVTWILLAEPIKISIDQLDRMTNYRPIQPLNNR
>Hydra_210525
VSQDWKARQSPININIGWNGGGL----VHNYAFREMHFHWGEVHKGKCELGCEHTIDGKR
YAAEFHAVHWNTDLYQTENEAIANPDGLAVIGILIDANKEFEVFLVDPYLLLPYFRYPGS
LTMPPLTENVTWTVLPEIVRISLNQLERMSNFRLTQPINDR
>Hydra_214600
GPQYWGKRQSPININNGHT-GLFW--RGRQYNYYGLHFHWGE----NDQHGSEHLFSNKA
NPLEVHILHYLN-DYGTFSNSLNYDDGVLVWSNIFQLSNPLQDIFVALSSFVAYYYYDGS
LTTPECSESVVWIVNQKFMKVSSSQLKDFRNDRPTQPFNKR
>Hydra_214755
GPDHWKNCQSPIDINLGFNGGPL----KYNYAFREMHFHWGEVHKGKCNLGCEHTFNGKR
FAAELHVVHWNTDLYETDMQAMRSKDGLTVIGLLIDANKEFNVINISPYFLFPYYTYSGS
LTIPPLSENVTWVLIPDPIRISFNQLRSLSNFRPIQPLNNR
>Hydra_214850
GPHQWTKRQSPINLNIGKNGGSL----KNRYAFREMHFHWGEVLHGKCCHGCEHTIDGNS
YSAEMHIVHWNVDLYKTELEALKSPNGVAVLGLFIDANESFELVIVSPYFLVPFYTYPGS
LTTPPLTENVTWILLAEPIKISIDQLKRMTNYRPIQPLNDR
>Mnemiopsis_ML044613a
-MNYYGERQSPVDLNSGNTGGPVG---DSDYTLQQFHFHWGD----NAGHGSEHTIEGKM
SSAELHFVFKNE-KYDTVGEAVNEGDGLAVAGVMIKEDNVLPELFLDLASALPYFTYLGS
LTTPQYNECVTWIVYKDEVEVSSKHMTQLRNWREVQDIAGR
>Mnemiopsis_ML01591a
GQSTWGTRESPIEVTAGLKSWPVG--HTKGLQALQLHMHWGR----EGEAGSEHFFMGKQ
FDGEAHLVCRNLD-----QEDDTAGDAYAVFGVLLEIDVGSLNLLFDFTQVYGMFTYEGG
LTTPGCDEKVLWHLCSVPLKVSTLLMSKLRNYRDLQPLNGR
>Mnemiopsis_ML36932a
-QDQWGRAQSPIDVNENHPTVPWM--KDRQVTLHQIHLHWGE----TAAHGSEHTIMGKA
YAAEIHLVTSYID--------KDSSTKYMVFTRLFRANKHIAEIIFDMESLYPWTTYKGG
LTTPPCTEVVQFAIVDEPLVVTKRQLKKLRSGLSLQDVSHK
>Mnemiopsis_ML01323a
-QDEWSKKQTPVDVNNDNF------LNDTQGTVAQLHLHWGA----KDTEGSEHWLDGKQ
FSAECHLVTSYGE------------DKYAVVNRFFKVNPELAKIIFNLAALYPVILYEGG
LTTPGCDEIVHWVVVPEPLTISAEQLAKLRNWRNKQALNGR
>Mnemiopsis_ML009152a
-QQHWTGHQSPINIKDDHTKIPTT--NGVKTKALQLHLHWGQ---------SEHMINFKW
YKLESHLVTLRVD---------DGQPKLTVFGRVFELNPMVEKMIFDLTVLYPILAYSGS
LTTPPCTEGVSWFVVQEPLTISEDQVARLKNYRFIQKINNR
>Homo_sapiens_CA_I
GPEQWGNNQSPVDINVGHSGGPF----SDSYRLFQFHFHWGS----TNEHGSEHTVDGVK
YSAELHVAHWNSAKYSSLAEAASKADGLAVIGVLMKVNPKLQKVLFDPSTLLPFWTYPGS
LTHPPLYESVTWIICKESISVSSEQLAQFRNNRPTQPLKGR
>Homo_sapiens_CA_II
GPEHWGERQSPVDINNGHAGGPL----DGTYRLIQFHFHWGS----LDGQGSEHTVDKKK
YAAELHLVHWNT-KYGDFGKAVQQPDGLAVLGIFLKVKPGLQKVVFDPRGLLPYWTYPGS
LTTPPLLECVTWIVLKEPISVSSEQVLKFRNWRPAQPLKNR
>Homo_sapiens_CA_III
GPDHWGENQSPVELNNGKTGGPL----PGPYRLRQFHLHWGS----SDDHGSEHTVDGVK
YAAELHLVHWNP-KYNTFKEALKQRDGIAVIGIFLKINGEFQIFLFDPSCLFPYWTYQGS
FTTPPCEECIVWLLLKEPMTVSSDQMAKLRNWRPPQPINNR
>Homo_sapiens_CA_IV
SPVKWKDRQSPININNGHSGGGL----PAPYQAKQLHLHWSD----LPYKGSEHSLDGEH
FAMEMHIVHEKEKTSRNVKEAQDPEDEIAVLAFLVEANEGFQPLVSSLLDLLPYFRYLGS
LTTPTCDEKVVWTVFREPIQLHREQILAFSNVRPLQQLGQR
>Homo_sapiens_CA_Va
LHPLWGTRQSPININTGYLGGPL----ENHYRLKQFHFHWGA----VNEGGSEHTVDGHA
YPAELHLVHWNSVKYQNYKEAVVGENGLAVIGVFLKLHQTLQRLVFDPSTLLPYWTYAGS
LTTPPLTESVTWIIQKEPVEVAPSQLSAFRNYRPLQPLMNR
>Homo_sapiens_CA_Vb
LHPLWGDRQSPININNGYSGGPL----EHNYRLKQFHFHWGA----IDAWGSEHTVDSKC
FPAELHLVHWNAVRFENFEDAALEENGLAVIGVFLKLHKELQKLVFDPSCLMPYWTYSGS
LTTPPLSESVTWIIKKQPVEVDHDQLEQFRNFRPLQPLMNR
>Homo_sapiens_CA_VI
GEAHWGQRQSPINLNNGHT------ADGTVYIAQQMHFHWGGAS--SEISGSEHTVDGIR
HVIEIHIVHYNS-KYKSYDIAQDAPDGLAVLAAFVEVNTYYSNFILDVQDMLPYYTYHGS
LTTPPCTENVHWFVLADFVKLSRTQVWKLEDYRRTQPLNHR
>Homo_sapiens_CA_VII
GPSHWGDRQSPININNGHSGGPL----EGPYRLKQFHFHWGK----KHDVGSEHTVDGKS
FPSELHLVHWNAKKYSTFGEAASAPDGLAVVGVFLETHPSMNRLTFNPKCLLPYWTYPGS
LTTPPLSESVTWIVLREPICISERQMGKFRNFRPPQPLKGR
>Homo_sapiens_CA_VIII
-GVEWGEYQSPINLNDGHTGGPLP--QGHEFELYEVRFHWGR----ENQRGSEHTVNFKA
FPMELHLIHWNSTLFGSIDEAVGKPHGIAIIALFVQIHVGLKAVTFNPNTLLPYWVYEGS
LTIPPCSEGVTWILFRYPLTISQLQIEEFRNFRPTQPLSDR
>Homo_sapiens_CA_IX
GDPPWGRFQSPVDINNGHS-GP-----GREYRALQLHLHWGA----AGRPGSEHTVEGHR
FPAEIHVVHLST-AFARVDEALGRPGGLAVLAAFLEENSAYEQLLLDISALLPYFQYEGS
LTTPPCAQGVIWTVFNQTVMLSAKQLHTLSNFRATQPLNGR
>Homo_sapiens_CA_X
GPSFWGKRQSPVNINTGRHGGPM----TYSHRLEEIRLHFGS----EDSQGSEHLLNGQA
FSGEVQLIHYNHELYTNVTEAAKSPNGLVVVSIFIKVNPFLNRMLLNIEELYPFITYDGS
MTIPPCYETASWIIMNKPVYITRMQMHSLRNFRPVQPLNNR
>Homo_sapiens_CA_XI
GPPFWGKRQSPVDVNTGRHGGPL----LYSHRLSELRLLFGA----RDGAGSEHQINHQG
FSAEVQLIHFNQELYGNFSAASRGPNGLAILSLFVNVNPFLSRLLLSLELLFPFITYQGS
LSTPPCSETVTWILIDRALNITSLQMHSLRNSRPLQPLAHR
>Homo_sapiens_CA_XII
GENSWGLLQSPIDLNNGHS-QGL----QSRYSATQLHLHWGNP---NDPHGSEHTVSGQH
FAAELHIVHYNSDLYPDASTASNKSEGLAVLAVLIEMNPSYDKIFFNIEELLPYYRYRGS
LTTPPCNPTVLWTVFRNPVQISQEQLLALENFRQVQKFDER
>Homo_sapiens_CA_XIII
GPIHWGDQQSPIEINSGHSGGPL----TGSYRLRQVHLHWGS----ADDHGSEHIVDGVS
YAAELHVVHWNSDKYPSFVEAAHEPDGLAVLGVFLQINSQLQKITFDLLSLLPYWTYPGS
LTVPPLLESVTWIVLKQPINISSQQLAKFRNHRPPQPLKGR
>Homo_sapiens_CA_XIV
GQDHWNNAQSPIDINNGHTLGGL----PRKYVAAQLHLHWGQ----KGSGGSEHQINSEA
TFAELHIVHYDSDSYDSLSEAAERPQGLAVLGILIEVNIAYEHILFNLRELLPYFRYNGS
LTTPPCYQSVLWTVFYRRSQISMEQLEKLQNYRALQPLNQR
>Strongylocentrotus_XM_777904_2
GPAHWGKRQSPIDINNGHTGGPL----EDNYQLVQFHAHWGK----EDKEGAEHTINGKQ
YAAEIHLVHWNTGQFKAVSDAIKCDKGIAVLGSFIKVHVGFEKLVFDPSCLLPYWTYEGS
LTTPPCYESVSFILFKDAIEVSEEQLQVLRNYRPLCDLNGR
>Strongylocentrotus_XM_779703_2
-PAFWGQRQSPIDLNTGRGRGPL----SYRYRLVEIRLHFGG----ENTHGSEHTVGGRA
FPGELQLIFFNDDLYDSYGQAEKSPNGLAIMGLFIKV---------SIPLLLPYMTSVGS
ITTPRCTETVPWIIFNRPVYFTSYQL----SFRGGE-----
>Strongylocentrotus_XM_790272_2
GTAEWGDCQSPIDINTGTGGGPLP--QNSKFELAACAFHWGQ----KDDRGSEHTVNFKA
YPMELHLIHWNSSTYSTLEEAMGKPHGISIIALFIQVHAGLRTFTFHPSCLLPFWTYQGS
LTTPPCYERVTWILLRYPLTISISQMEEFRNFRPTQPLNDR
>Strongylocentrotus_XM_001199034_1
-QDTWGNSQSPININNGRGGGGL----PTTYTAVQFHFHWGS----INSQGSEHLIDGTS
YPAEMHMIHYDKSKYANGPAALASSQAVTLLVVMIEVNTAFDPFLFPIRNVLPFYRYNGS
KALPNCDESIIYNIFKDPISISQAQLDMFRNYRYIQPLNGR
>Strongylocentrotus_XM_785609_2
------------------------------------------------------------
----MQMIHYDKSKYANISAALAGSQAITILVVMIEVNPAFDSVLFPIRNVLPFYRYNGS
KALPDCNEAIIWTIFKDPISISQAQ----------------
>Strongylocentrotus_XM_789120_1
------------------------------------------------------------
------MVHYDKSKYADLGAAVTSLQAITDLVVMIEVNPAFDSVLFPIRSFLPFYRYNGS
SPAPNCYEVVIWNVFKDPISISQAQ----------------
>Strongylocentrotus_XM_791432_2
-REEWGTSQSPININNGHGGGGL----PTTYTASQFHFHWGS----INSQGSEHLINSNA
FPAELHMVHYDRAKYANLGAALTSLQAVTAVGVMIQINTAFKSVLFSIRSVLPFYRYNGS
LTVPNCYESVIWNVLEEPISISQAQLDTLRNYRLVNPLNDR
>Strongylocentrotus_XM_779235_2
GPENWGRKQSPININDGHTGGGL----PFDAKPAQLHFHWGT----TPERGSEHTIDGRP
FSAELHLVHYNA-KYRTIAEAVKQPDGLAVLGFFIQANPAYDAILLPLRDMLPFYRYNGS
LTVPKCWESVTWSVGCGVIHLSHNQLDMFRNFRPVQPLFDR
>Strongylocentrotus_XM_776389_2
GQEFWDSSQSPININNGHAGGGL----NGTFRAVQFHFHFGS----NDMKGSEHTVDGKR
YPADMHIVHYDT-AYGSVNEAIKKKGGIAVLGFFLEVNPALILVPFTLSDLLPFWRYDGS
LTTPLCNEVVTWTLFEDTIEISNNQLNNLRNFRDLQSLGTR
